# Supplementary material for: Predicting Delayed Postoperative Length of Stay Following Robotic Kidney Transplantation: Development and Simulation of Perioperative Risk Factors
Source: Medicina (Kaunas). 2024 Aug 1;60(8):1255. doi: 10.3390/medicina60081255 (PMC11356542; doi:10.3390/medicina60081255)
Supplement: Supplementary file 1 [file medicina-60-01255-s001.zip]

Archive with 1 entries (1 files):
- medicina-3113323-supplementary.pdf
